# Supplementary material for: Effects of Branched-Chain Amino Acids on the Inflammatory Response Induced by LPS in Caco-2 Cells
Source: Metabolites. 2024 Jan 22;14(1):76. doi: 10.3390/metabo14010076 (PMC10821323; doi:10.3390/metabo14010076)
Supplement: Supplementary file 1 [file metabolites-14-00076-s001.zip]

Archive with 1 entries (1 files):
- metabolites-2802224-supplementary.pdf
